# Supplementary material for: Hybrid Materials Obtained by Immobilization of Biosynthesized Ag Nanoparticles with Antioxidant and Antimicrobial Activity
Source: Int J Mol Sci. 2024 Apr 3;25(7):4003. doi: 10.3390/ijms25074003 (PMC11012143; doi:10.3390/ijms25074003)
Supplement: Supplementary file 1 [file ijms-25-04003-s001.zip]

Archive with 1 entries (1 files):
- ijms-2867849-supplementary.pdf
